# Supplementary material for: Effect of Hemocoagulase on the Prevention of Bleeding after Percutaneous Renal Biopsy
Source: Toxins (Basel). 2022 Mar 18;14(3):223. doi: 10.3390/toxins14030223 (PMC8951486; doi:10.3390/toxins14030223)
Supplement: Supplementary file 1 [file toxins-14-00223-s001.zip]

Archive with 1 entries (1 files):
- toxins-1599457-supplementary.pdf
